# Supplementary material for: Consensus holistic virtual screening for drug discovery: a novel machine learning model approach
Source: J Cheminform. 2024 May 28;16:62. doi: 10.1186/s13321-024-00855-8 (PMC11134635; doi:10.1186/s13321-024-00855-8)
Supplement: Supplementary file 2 — Supplementary Material 2. [file 13321_2024_855_MOESM2_ESM.zip]

Archive with 14 entries (14 files):
- Adaboost_weighted_code.txt
- Complete_code_Feature_selection.txt
- Complete_code_PCA.txt
- DecisionTree_weighted_code.txt
- ElasticNetRegression_weighted_code.txt
- GradientBoosting_weighted_code.txt
- KNN_weighted_code.txt
- LinearRegression_weighted_code.txt
- NuSVR_weighted_code.txt
- RandomForest_weighted_code.txt
- SVR_Linear_weighted_code.txt
- SVR_RBF_weighted_code.txt
- SVR_Sigmoid_weighted_code.txt
- XGBoost_weighted_code.txt
