# Supplementary material for: Consensus holistic virtual screening for drug discovery: a novel machine learning model approach
Source: J Cheminform. 2024 May 28;16:62. doi: 10.1186/s13321-024-00855-8 (PMC11134635; doi:10.1186/s13321-024-00855-8)
Supplement: Supplementary file 2 — Supplementary Material 2. [file 13321_2024_855_MOESM2_ESM.zip › LinearRegression_weighted_code.txt]

import pandas as pd
from sklearn.linear_model import LinearRegression
from sklearn.model_selection import train_test_split
from sklearn.preprocessing import StandardScaler
from sklearn.decomposition import PCA
from sklearn.pipeline import Pipeline
from sklearn.metrics import mean_squared_error, mean_absolute_error, r2_score
# Set random seed for reproducibility
import numpy as np
np.random.seed(1)

# Load the dataset
dataset_path = path\to\your\file.csv
data = pd.read_csv(dataset_path)

# Split the dataset into features and the target variable
X = data.drop(columns=['target_variable'])
y = data['target_variable']

# Split the data into training and test sets
X_train, X_test, y_train, y_test = train_test_split(X, y, test_size=0.3, random_state=1)

# Define the number of PCA components
num_components_list = [5, 10, 15, 17, 19, 20]

# Define model parameters
model_name = 'Linear Regression'

# Create separate PCA pipelines for each number of components
for num_components in num_components_list:
    print("\n-------------------\n")
    print(f"Number of PCA components: {num_components}")
    print(f"Model: {model_name}")
    
    highest_w_new = 0.0  # Initialize the highest w_new value
    
    model_pipeline = Pipeline([
        ('scaler', StandardScaler()),
        ('pca', PCA(n_components=num_components)),
        ('model', LinearRegression())
    ])
    
    model_param_grid = {
        'model__fit_intercept': [True, False],  # Try with and without intercept
    }
    
    model_pipeline.fit(X_train, y_train)
    
    for fit_intercept in model_param_grid['model__fit_intercept']:
        model_pipeline.set_params(model__fit_intercept=fit_intercept)
        model_pipeline.fit(X_train, y_train)
    
        y_pred_train = model_pipeline.predict(X_train)
        y_pred_test = model_pipeline.predict(X_test)
    
        r2_train = r2_score(y_train, y_pred_train)
        r2_val = r2_score(y_test, y_pred_test)
    
        # Check if both r2_train and r2_val are greater than or equal to zero
        if 0 <= r2_train <= 1 and 0 <= r2_val <= 1:
            mse = mean_squared_error(y_test, y_pred_test)
            rmse = mean_squared_error(y_test, y_pred_test, squared=False)
            mae = mean_absolute_error(y_test, y_pred_test)
            
            w_new = ((r2_train + r2_val) / (mse + rmse + mae)) * (
                1 - abs(r2_train - r2_val)) / (1 + abs(r2_train - r2_val)) / (
                1 + ((r2_train + r2_val) / (mse + rmse + mae)) * (
                1 - abs(r2_train - r2_val)) / (1 + abs(r2_train - r2_val)))
            
            # Update highest_w_new if a higher value is found
            if w_new > highest_w_new:
                highest_w_new = w_new
        
            print("Model:", model_name, "- PCA Components:", num_components)
            print("Hyperparameters: fit_intercept =", fit_intercept)
            print(f"R2 Score on Training Set: {r2_train}")
            print(f"R2 Score on Test Set: {r2_val}")
            print(f"Mean Squared Error: {mse}")
            print(f"Root Mean Squared Error: {rmse}")
            print(f"Mean Absolute Error: {mae}")
            print(f"New Weight: {w_new}")
    
    print(f"Highest w_new in this iteration: {highest_w_new}")
    print("===================")
